# Supplementary material for: Corrected and republished from: “Clinical validation of an RSV neutralization assay and analysis of cross-sectional sera associated with 2021–2023 RSV outbreaks to investigate the immunity debt hypothesis”
Source: Microbiol Spectr. 2025 Dec 23;14(2):e01739-25. doi: 10.1128/spectrum.01739-25 (PMC12889121; doi:10.1128/spectrum.01739-25)
Supplement: Supplemental tables — Tables S1 to S6. [file spectrum.01739-25-s0002.xlsx]

## Sheet: Table S1
Table S1: Conversion factors for ND50 and ND80 measurements obtained with RSV A2 and RSV B WV/14617/85 challenge viruses. GMT = geometric mean titer, GSD = geometric standard deviation, GCV = geometric coefficient of variation. For RSV A2, NIBSC 16/284 international standard was measured in 3 assays, 4 replicates each, for a total of 12 measurements. For RSV B, international standard was measured…
Virus	n	Measurement	Geometric mean	Geometric SD	GCV	Conversion factor
RSV A2	12	ND50	5404.83	1.27789	0.248943	0.370039
	12	ND80	1515.35	1.21886	0.199873	1.31983
RSV B WV/14617	6	ND50	2195.69	1.35292	0.114261	0.910875
	6	ND80	589.796	1.09058	0.0374598	3.391

## Sheet: Table S2
Table S2: Linear regression results of IU/mL neutralizing titers obtained from either observed ND50 or ND80 values versus dilution factor.
	ND50 (in IU/mL)	ND80 (in IU/mL)
Multiple r2	0.99	1
Adjusted r2	0.99	0.99
Residual S.E.	0.08	0.048
F-statistic	2968	5232
p-value	< 0.001	< 0.001
n	18	15
slope	1.00***	1.05***
intercept	4.05***	4.15***
*** = p < 0.005

## Sheet: Table S3
Table S3: Percent inhibition LoB and LoD of RSV FRNT
Assay parameter	Lower	Upper
LoB	0.145	0.987
LoD	0.282	0.966

## Sheet: Table S4
Table S4: mean and standard deviation of percent inhibition for controls used to determine limit of blank and limit of detection
control	Mean (% inhibition)	Standard deviation	n
Virus only control (VOC)	0	0.088	480
Media only control	0.997	0.007	660
NR-4023 24,300-fold diluted	0.085	0.083	16
NR-4023 300-fold diluted	0.981	0.013	16

## Sheet: Table S5
Table S5: Accuracy of measurements within the clinical reportable range (CRR) of NR-21973. 4 specimens, prepared from 8-fold, 32-fold, 128-fold, and 512-fold pre-dilutions of NR-21973 (expected undiluted ND50 29,963; 11,086 IU/mL) respectively, were measured via RSV FRNT. Measured IU/ml is reported as mean of measured IU/ml converted from ND50 measurements. To account for pre-dilution, measured I…
pre-dilution	n	measured IU/ml	IU/ml * predilution	ratio of IU/ml
				expected / observed
1:8	3	1268.21	10145.6	0.915176
1:32	3	347.346	11115.1	1.00262
1:128	3	99.7245	12764.7	1.15143
1:512	3	23.449	12005.9	1.08298

## Sheet: Table S6
Table S6. Line-item testing data for clincal specimens for Figure 1A, Figure 2, and Figure 3
Individual	RSV Neutralizing Titer (IU/mL)	Rubella Neutralizing Titer (IU/mL)	Immunosuppression (yes/no)	Hospital source	Sex	Age	Age group	group
0225	10489		Unknown		M	68	65+	Future RSV PCR+
07F1	5530		Unknown		M	58	18-65	Future RSV PCR+
0F81	2872		Unknown		M	70	65+	Future RSV PCR+
06CC	2291		Unknown		F	49	18-65	Future RSV PCR+
0F88	2030		Unknown		M	42	18-65	Future RSV PCR+
0A6C	1590		Unknown		F	42	18-65	Future RSV PCR+
1228	1404		Unknown		M	44	18-65	Future RSV PCR+
0B47	1247		Unknown		F	55	18-65	Future RSV PCR+
0830	1101		Unknown		F	32	18-65	Future RSV PCR+
0185	1047		Unknown		F	31	18-65	Future RSV PCR+
0EAE	733		Unknown		M	55	18-65	Future RSV PCR+
0174	700		Unknown		M	11	below 18	Future RSV PCR+
11E7	645		Unknown		F	38	18-65	Future RSV PCR+
1232	641		Unknown		M	53	18-65	Future RSV PCR+
10FC	628		Unknown		M	54	18-65	Future RSV PCR+
1334	324		Unknown		F	7	below 18	Future RSV PCR+
034B	274		Unknown		F	54	18-65	Future RSV PCR+
05D3	265		Unknown		M	72	65+	Future RSV PCR+
12B9	225		Unknown		M	45	18-65	Future RSV PCR+
1340	219		Unknown		M	71	65+	Future RSV PCR+
0904	198		Unknown		M	64	18-65	Future RSV PCR+
04FB	186		Unknown		M	31	18-65	Future RSV PCR+
0F3F	143		Unknown		F	34	18-65	Future RSV PCR+
04CC	126		Unknown		F	69	65+	Future RSV PCR+
1131	90		Unknown		F	43	18-65	Future RSV PCR+
0328	41		Unknown		F	62	18-65	Future RSV PCR+
0465	10835		Unknown		M	63	18-65	HSV serology remnant specimens
086C	9325		Unknown		F	58	18-65	HSV serology remnant specimens
0015	5626		Unknown		F	28	18-65	HSV serology remnant specimens
0A00	4623		Unknown		M	51	18-65	HSV serology remnant specimens
085F	3969		Unknown		F	29	18-65	HSV serology remnant specimens
0245	3680		Unknown		M	26	18-65	HSV serology remnant specimens
0B8C	3469		Unknown		F	38	18-65	HSV serology remnant specimens
0B85	3439		Unknown		F	30	18-65	HSV serology remnant specimens
11DB	3268		Unknown		F	51	18-65	HSV serology remnant specimens
12E3	3240		Unknown		F	38	18-65	HSV serology remnant specimens
0BEB	3174		Unknown		M	33	18-65	HSV serology remnant specimens
0A20	3128		Unknown		M	47	18-65	HSV serology remnant specimens
056D	3120		Unknown		F	22	18-65	HSV serology remnant specimens
0482	3055		Unknown		M	42	18-65	HSV serology remnant specimens
11F2	3050		Unknown		F	27	18-65	HSV serology remnant specimens
0571	2800		Unknown		M	30	18-65	HSV serology remnant specimens
0589	2717		Unknown		F	29	18-65	HSV serology remnant specimens
046B	2673		Unknown		F	49	18-65	HSV serology remnant specimens
0ABB	2663		Unknown		F	72	65+	HSV serology remnant specimens
0145	2551		Unknown		M	33	18-65	HSV serology remnant specimens
081F	2535		Unknown		M	20	18-65	HSV serology remnant specimens
12B6	2507		Unknown		F	50	18-65	HSV serology remnant specimens
0A02	2441		Unknown		F	41	18-65	HSV serology remnant specimens
03AB	2345		Unknown		M	26	18-65	HSV serology remnant specimens
05D5	2309		Unknown		F	25	18-65	HSV serology remnant specimens
02A6	2195		Unknown		F	60	18-65	HSV serology remnant specimens
A485	2107		Unknown		F	26	18-65	HSV serology remnant specimens
083D	1979		Unknown		M	28	18-65	HSV serology remnant specimens
00B4	1884		Unknown		F	67	65+	HSV serology remnant specimens
08EE	1795		Unknown		M	33	18-65	HSV serology remnant specimens
1039	1794		Unknown		F	32	18-65	HSV serology remnant specimens
0C81	1625		Unknown		F	28	18-65	HSV serology remnant specimens
009D	1609		Unknown		M	50	18-65	HSV serology remnant specimens
0817	1583		Unknown		M	31	18-65	HSV serology remnant specimens
06DA	1581		Unknown		F	38	18-65	HSV serology remnant specimens
0E78	1545		Unknown		M	28	18-65	HSV serology remnant specimens
0093	1506		Unknown		M	75	65+	HSV serology remnant specimens
0321	1505		Unknown		M	64	18-65	HSV serology remnant specimens
0E71	1490		Unknown		M	27	18-65	HSV serology remnant specimens
08DD	1487		Unknown		F	36	18-65	HSV serology remnant specimens
0886	1487		Unknown		F	20	18-65	HSV serology remnant specimens
00C0	1428		Unknown		F	29	18-65	HSV serology remnant specimens
10F5	1408		Unknown		F	26	18-65	HSV serology remnant specimens
03D7	1405		Unknown		F	38	18-65	HSV serology remnant specimens
11CC	1387		Unknown		M	21	18-65	HSV serology remnant specimens
0DC2	1384		Unknown		M	67	65+	HSV serology remnant specimens
00FD	1340		Unknown		F	33	18-65	HSV serology remnant specimens
091C	1310		Unknown		F	35	18-65	HSV serology remnant specimens
0223	1307		Unknown		M	25	18-65	HSV serology remnant specimens
0B19	1301		Unknown		M	69	65+	HSV serology remnant specimens
0148	1255		Unknown		M	41	18-65	HSV serology remnant specimens
05F8	1253		Unknown		M	10	below 18	HSV serology remnant specimens
01EC	1244		Unknown		F	29	18-65	HSV serology remnant specimens
00D3	1237		Unknown		F	29	18-65	HSV serology remnant specimens
037C	1231		Unknown		F	47	18-65	HSV serology remnant specimens
0356	1223		Unknown		M	40	18-65	HSV serology remnant specimens
0FCA	1220		Unknown		M	32	18-65	HSV serology remnant specimens
0CF0	1216		Unknown		F	21	18-65	HSV serology remnant specimens
10EA	1211		Unknown		M	32	18-65	HSV serology remnant specimens
1376	1188		Unknown		F	41	18-65	HSV serology remnant specimens
0F2D	1154		Unknown		M	35	18-65	HSV serology remnant specimens
0DCE	1148		Unknown		F	19	18-65	HSV serology remnant specimens
074B	1145		Unknown		M	62	18-65	HSV serology remnant specimens
0BBC	1144		Unknown		M	66	65+	HSV serology remnant specimens
136A	1115		Unknown		F	21	18-65	HSV serology remnant specimens
11AC	1109		Unknown		M	47	18-65	HSV serology remnant specimens
0F17	1104		Unknown		F	29	18-65	HSV serology remnant specimens
0BC3	1080		Unknown		M	56	18-65	HSV serology remnant specimens
01DE	1056		Unknown		F	52	18-65	HSV serology remnant specimens
10FB	1046		Unknown		F	20	18-65	HSV serology remnant specimens
1089	1042		Unknown		F	24	18-65	HSV serology remnant specimens
01E2	1039		Unknown		F	30	18-65	HSV serology remnant specimens
0ABB	1030		Unknown		M	57	18-65	HSV serology remnant specimens
0AA6	1028		Unknown		M	63	18-65	HSV serology remnant specimens
0693	1025		Unknown		F	41	18-65	HSV serology remnant specimens
0A99	1024		Unknown		F	22	18-65	HSV serology remnant specimens
09AD	1020		Unknown		F	28	18-65	HSV serology remnant specimens
0D55	1010		Unknown		M	40	18-65	HSV serology remnant specimens
03C9	985		Unknown		M	34	18-65	HSV serology remnant specimens
0D8F	978		Unknown		M	67	65+	HSV serology remnant specimens
076D	968		Unknown		M	22	18-65	HSV serology remnant specimens
0021	961		Unknown		M	29	18-65	HSV serology remnant specimens
0EB1	950		Unknown		M	55	18-65	HSV serology remnant specimens
119E	949		Unknown		F	20	18-65	HSV serology remnant specimens
0F05	939		Unknown		M	67	65+	HSV serology remnant specimens
0EFA	911		Unknown		F	55	18-65	HSV serology remnant specimens
002C	907		Unknown		M	35	18-65	HSV serology remnant specimens
0E8F	875		Unknown		F	31	18-65	HSV serology remnant specimens
0A86	874		Unknown		F	66	65+	HSV serology remnant specimens
00EB	867		Unknown		F	50	18-65	HSV serology remnant specimens
0BB5	862		Unknown		F	45	18-65	HSV serology remnant specimens
0C64	848		Unknown		M	29	18-65	HSV serology remnant specimens
0279	840		Unknown		F	43	18-65	HSV serology remnant specimens
092C	834		Unknown		F	41	18-65	HSV serology remnant specimens
0365	827		Unknown		F	46	18-65	HSV serology remnant specimens
10B5	809		Unknown		M	23	18-65	HSV serology remnant specimens
0B43	788		Unknown		F	70	65+	HSV serology remnant specimens
09F4	783		Unknown		M	56	18-65	HSV serology remnant specimens
0D5F	777		Unknown		F	26	18-65	HSV serology remnant specimens
0AE7	760		Unknown		M	21	18-65	HSV serology remnant specimens
11BF	754		Unknown		F	53	18-65	HSV serology remnant specimens
0746	743		Unknown		F	31	18-65	HSV serology remnant specimens
0273	725		Unknown		F	42	18-65	HSV serology remnant specimens
0F61	723		Unknown		Unknown	36	18-65	HSV serology remnant specimens
0D9C	720		Unknown		M	37	18-65	HSV serology remnant specimens
0054	710		Unknown		F	22	18-65	HSV serology remnant specimens
0C67	699		Unknown		F	38	18-65	HSV serology remnant specimens
0998	677		Unknown		M	47	18-65	HSV serology remnant specimens
05A4	674		Unknown		F	32	18-65	HSV serology remnant specimens
04B5	671		Unknown		F	54	18-65	HSV serology remnant specimens
08F1	668		Unknown		F	44	18-65	HSV serology remnant specimens
08B3	662		Unknown		M	38	18-65	HSV serology remnant specimens
1108	657		Unknown		M	24	18-65	HSV serology remnant specimens
08F3	650		Unknown		F	34	18-65	HSV serology remnant specimens
08D2	634		Unknown		M	40	18-65	HSV serology remnant specimens
0AA0	628		Unknown		F	21	18-65	HSV serology remnant specimens
0DC3	623		Unknown		F	33	18-65	HSV serology remnant specimens
0E82	618		Unknown		M	54	18-65	HSV serology remnant specimens
0FA5	617		Unknown		F	18	18-65	HSV serology remnant specimens
0E3D	609		Unknown		M	74	65+	HSV serology remnant specimens
10AD	600		Unknown		F	33	18-65	HSV serology remnant specimens
02D9	599		Unknown		M	29	18-65	HSV serology remnant specimens
0DDD	599		Unknown		M	25	18-65	HSV serology remnant specimens
0F8C	595		Unknown		F	25	18-65	HSV serology remnant specimens
0838	591		Unknown		F	15	below 18	HSV serology remnant specimens
074C	584		Unknown		M	53	18-65	HSV serology remnant specimens
101F	582		Unknown		F	31	18-65	HSV serology remnant specimens
07B5	578		Unknown		F	27	18-65	HSV serology remnant specimens
07D3	576		Unknown		M	46	18-65	HSV serology remnant specimens
0CF1	564		Unknown		F	67	65+	HSV serology remnant specimens
0146	564		Unknown		F	38	18-65	HSV serology remnant specimens
01FA	562		Unknown		F	22	18-65	HSV serology remnant specimens
0212	533		Unknown		M	29	18-65	HSV serology remnant specimens
081E	531		Unknown		F	30	18-65	HSV serology remnant specimens
02A3	531		Unknown		F	43	18-65	HSV serology remnant specimens
12BE	531		Unknown		F	30	18-65	HSV serology remnant specimens
0985	530		Unknown		M	50	18-65	HSV serology remnant specimens
080D	516		Unknown		M	32	18-65	HSV serology remnant specimens
0FC8	515		Unknown		M	33	18-65	HSV serology remnant specimens
0050	513		Unknown		F	25	18-65	HSV serology remnant specimens
0288	494		Unknown		M	55	18-65	HSV serology remnant specimens
0E5F	490		Unknown		F	36	18-65	HSV serology remnant specimens
0174	488		Unknown		F	41	18-65	HSV serology remnant specimens
06EC	486		Unknown		F	44	18-65	HSV serology remnant specimens
08BE	483		Unknown		F	33	18-65	HSV serology remnant specimens
0B4F	477		Unknown		M	25	18-65	HSV serology remnant specimens
052B	463		Unknown		F	27	18-65	HSV serology remnant specimens
0AAC	459		Unknown		F	36	18-65	HSV serology remnant specimens
03E9	459		Unknown		F	36	18-65	HSV serology remnant specimens
1386	443		Unknown		F	19	18-65	HSV serology remnant specimens
0859	438		Unknown		F	61	18-65	HSV serology remnant specimens
11BB	437		Unknown		F	27	18-65	HSV serology remnant specimens
01DE	434		Unknown		M	68	65+	HSV serology remnant specimens
0498	427		Unknown		F	18	18-65	HSV serology remnant specimens
00E1	421		Unknown		F	22	18-65	HSV serology remnant specimens
06A6	419		Unknown		F	31	18-65	HSV serology remnant specimens
0DD7	412		Unknown		M	53	18-65	HSV serology remnant specimens
0E19	401		Unknown		F	21	18-65	HSV serology remnant specimens
0CAE	398		Unknown		M	40	18-65	HSV serology remnant specimens
0E33	387		Unknown		M	34	18-65	HSV serology remnant specimens
10A6	386		Unknown		F	34	18-65	HSV serology remnant specimens
0BA4	379		Unknown		M	40	18-65	HSV serology remnant specimens
0AFE	373		Unknown		F	29	18-65	HSV serology remnant specimens
0EC6	368		Unknown		F	3	below 18	HSV serology remnant specimens
0AE7	359		Unknown		M	21	18-65	HSV serology remnant specimens
0E43	356		Unknown		M	78	65+	HSV serology remnant specimens
0B77	355		Unknown		F	34	18-65	HSV serology remnant specimens
0B15	349		Unknown		F	60	18-65	HSV serology remnant specimens
0926	338		Unknown		M	32	18-65	HSV serology remnant specimens
0366	338		Unknown		F	20	18-65	HSV serology remnant specimens
116D	337		Unknown		M	76	65+	HSV serology remnant specimens
10CE	334		Unknown		F	46	18-65	HSV serology remnant specimens
0750	294		Unknown		M	72	65+	HSV serology remnant specimens
083C	290		Unknown		M	64	18-65	HSV serology remnant specimens
0E8D	287		Unknown		F	3	below 18	HSV serology remnant specimens
063F	279		Unknown		F	25	18-65	HSV serology remnant specimens
0FE8	272		Unknown		F	41	18-65	HSV serology remnant specimens
0B4E	261		Unknown		M	56	18-65	HSV serology remnant specimens
0092	259		Unknown		F	36	18-65	HSV serology remnant specimens
1357	259		Unknown		M	66	65+	HSV serology remnant specimens
0C1C	249		Unknown		M	38	18-65	HSV serology remnant specimens
05D9	244		Unknown		M	64	18-65	HSV serology remnant specimens
098B	229		Unknown		F	46	18-65	HSV serology remnant specimens
09B2	219		Unknown		M	34	18-65	HSV serology remnant specimens
059B	216		Unknown		M	41	18-65	HSV serology remnant specimens
0B76	197		Unknown		M	71	65+	HSV serology remnant specimens
117D	175		Unknown		M	50	18-65	HSV serology remnant specimens
0A53	156		Unknown		M	53	18-65	HSV serology remnant specimens
120E	153		Unknown		M	68	65+	HSV serology remnant specimens
0A2B	128		Unknown		F	64	18-65	HSV serology remnant specimens
0017	113		Unknown		M	47	18-65	HSV serology remnant specimens
0548	51		Unknown		F	62	18-65	HSV serology remnant specimens
0DCD	49		Unknown		M	63	18-65	HSV serology remnant specimens
01C9	972		Unknown	Hospital B	M	73	65+	Influenza PCR+, RSV PCR-
08AB	864		Unknown	Hospital B	M	29	18-65	Influenza PCR+, RSV PCR-
067B	739		Unknown	Hospital B	M	61	18-65	Influenza PCR+, RSV PCR-
0793	724		Unknown	Hospital B	M	46	18-65	Influenza PCR+, RSV PCR-
0338	588		Unknown	Hospital B	F	33	18-65	Influenza PCR+, RSV PCR-
052F	488		Unknown	Hospital B	F	51	18-65	Influenza PCR+, RSV PCR-
131E	401		Unknown	Hospital B	M	66	65+	Influenza PCR+, RSV PCR-
0E72	394		Unknown	Hospital B	M	53	18-65	Influenza PCR+, RSV PCR-
1329	176		Unknown	Hospital B	M	41	18-65	Influenza PCR+, RSV PCR-
02A2	91		Unknown	Hospital B	M	79	65+	Influenza PCR+, RSV PCR-
0547	24506		N	Hospital C	M	60	18-65	RSC PCR+ immunocompetent
09EF	22930		N	Hospital B	M	62	18-65	RSC PCR+ immunocompetent
0CF5	16053		N	Hospital A	F	49	18-65	RSC PCR+ immunocompetent
06E0	9777		N	Hospital A	M	37	18-65	RSC PCR+ immunocompetent
029D	9079		N	Hospital A	M	64	18-65	RSC PCR+ immunocompetent
09C1	8304		N	Hospital B	M	39	18-65	RSC PCR+ immunocompetent
0CB2	7737		N	Hospital A	F	74	65+	RSC PCR+ immunocompetent
0C83	7069		N	Hospital B	M	82	65+	RSC PCR+ immunocompetent
0F98	6174		N	Hospital A	M	61	18-65	RSC PCR+ immunocompetent
0E6E	5864		N	Hospital A	M	23	18-65	RSC PCR+ immunocompetent
0CCE	4288		N	Hospital C	M	66	65+	RSC PCR+ immunocompetent
08F6	2815		N	Hospital C	M	33	18-65	RSC PCR+ immunocompetent
11DB	2097		N	Hospital A	M	71	65+	RSC PCR+ immunocompetent
085B	1159		N	Hospital A	M	86	65+	RSC PCR+ immunocompetent
130E	849		N	Hospital A	M	86	65+	RSC PCR+ immunocompetent
0DEE	812		N	Hospital A	F	53	18-65	RSC PCR+ immunocompetent
012D	438		N	Hospital C	M	30	18-65	RSC PCR+ immunocompetent
02DF	326		N	Hospital C	F	73	65+	RSC PCR+ immunocompetent
086D	250		N	Hospital B	F	57	18-65	RSC PCR+ immunocompetent
06B4	7056		Y	Hospital A	M	63	18-65	RSV PCR+ immunosuppressed
04BC	819		Y	Hospital C	M	71	65+	RSV PCR+ immunosuppressed
131F	426		Y	Hospital A	F	52	18-65	RSV PCR+ immunosuppressed
05A7	410		Y	Hospital C	F	23	18-65	RSV PCR+ immunosuppressed
0A99	324		Y	Hospital C	F	64	18-65	RSV PCR+ immunosuppressed
064F	310		Y	Hospital C	M	43	18-65	RSV PCR+ immunosuppressed
0646	294		Y	Hospital A	M	25	18-65	RSV PCR+ immunosuppressed
12FF	156		Y	Hospital C	M	21	18-65	RSV PCR+ immunosuppressed
0871	151		Y	Hospital C	F	82	65+	RSV PCR+ immunosuppressed
R-09	1884	11	Unknown		F	33	18-65	Rubella serology remnant specimens
R-19	1801	40	Unknown		F	29	18-65	Rubella serology remnant specimens
R-14	1422	249	Unknown		F	37	18-65	Rubella serology remnant specimens
R-03	1194	18	Unknown		F	38	18-65	Rubella serology remnant specimens
R-12	1186	83	Unknown		F	38	18-65	Rubella serology remnant specimens
R-04	942	204	Unknown		F	32	18-65	Rubella serology remnant specimens
R-05	864	47	Unknown		F	24	18-65	Rubella serology remnant specimens
R-08	816	181	Unknown		F	42	18-65	Rubella serology remnant specimens
R-22	713	65	Unknown		F	35	18-65	Rubella serology remnant specimens
R-20	656	22	Unknown		F	26	18-65	Rubella serology remnant specimens
R-11	639	45	Unknown		F	24	18-65	Rubella serology remnant specimens
R-06	628	95	Unknown		F	33	18-65	Rubella serology remnant specimens
R-21	580	59	Unknown		F	24	18-65	Rubella serology remnant specimens
R-15	575	19	Unknown		F	26	18-65	Rubella serology remnant specimens
R-01	524	121	Unknown		F	32	18-65	Rubella serology remnant specimens
R-13	461	211	Unknown		M	38	18-65	Rubella serology remnant specimens
R-18	418	167	Unknown		M	31	18-65	Rubella serology remnant specimens
R-10	339	12	Unknown		F	32	18-65	Rubella serology remnant specimens
R-17	320	33	Unknown		F	28	18-65	Rubella serology remnant specimens
R-07	300	212	Unknown		F	37	18-65	Rubella serology remnant specimens
R-02	153	51	Unknown		F	21	18-65	Rubella serology remnant specimens
R-16	138	46	Unknown		F	35	18-65	Rubella serology remnant specimens
